# Supplementary material for: Monitoring translation in all reading frames downstream of weak stop codons provides mechanistic insights into the impact of nucleotide and cellular contexts
Source: Nucleic Acids Res. 2022 Dec 19;51(1):304–14. doi: 10.1093/nar/gkac1180 (PMC9841425; doi:10.1093/nar/gkac1180)
Supplement: gkac1180_Supplemental_Files [file gkac1180_supplemental_files.zip › TableS1.xlsx]

## Sheet: Figure 1
Figure 1B
OPRL1 S	TCGAGGACGGTACCGCGGCCCGCATGACTAGGCGTGGACA
OPRL1 AS	GATCTGTCCACGCCTAGTCATGCGGGCCGCGGTACCGTCC
OPRL1 UGG S	TCGAGGACGGTACCGCGGCCCGCATGGCTAGGCGTGGACA
OPRL1 UGG AS	GATCTGTCCACGCCTAGCCATGCGGGCCGCGGTACCGTCC
DUS4L S	TCGAGGACAGACCATTATGGCATTTGACTAGACTTCCCAA
DUS4L AS	GATCTTGGGAAGTCTAGTCAAATGCCATAATGGTCTGTCC
DUS4L UGG S	TCGAGGACAGACCATTATGGCATTTGGCTAGACTTCCCAA
DUS4L UGG AS	GATCTTGGGAAGTCTAGCCAAATGCCATAATGGTCTGTCC
OPRL1 5' DUS4L 3' S	TCGAGGACGGTACCGCGGCCCGCATGACTAGACTTCCCAA
OPRL1 5' DUS4L 3' AS	GATCTTGGGAAGTCTAGTCATGCGGGCCGCGGTACCGTCC
OPRL1 5' DUS4L 3' UGG S	TCGAGGACGGTACCGCGGCCCGCATGGCTAGACTTCCCAA
OPRL1 5' DUS4L 3' UGG AS	GATCTTGGGAAGTCTAGCCATGCGGGCCGCGGTACCGTCC
DUS4L 5' OPRL1 3' S	TCGAGGACAGACCATTATGGCATTTGACTAGGCGTGGACA
DUS4L 5' OPRL1 3' AS	GATCTGTCCACGCCTAGTCAAATGCCATAATGGTCTGTCC
DUS4L 5' OPRL1 3' UGG S	TCGAGGACAGACCATTATGGCATTTGGCTAGGCGTGGACA
DUS4L 5' OPRL1 3' UGG AS	GATCTGTCCACGCCTAGCCAAATGCCATAATGGTCTGTCC
Figure 1C
DUS4L 1 OPRL1 5 S UGA	TCGAGGACAGTACCGCGGCCCGCATGACTAGGCGTGGACA
DUS4L 1 OPRL1 5 AS UGA	GATCTGTCCACGCCTAGTCATGCGGGCCGCGGTACTGTCC
DUS4L 1 OPRL1 5 S UGG	TCGAGGACAGTACCGCGGCCCGCATGGCTAGGCGTGGACA
DUS4L 1 OPRL1 5 AS UGG	GATCTGTCCACGCCTAGCCATGCGGGCCGCGGTACTGTCC
DUS4L 2 OPRL1 4 S UGA	TCGAGGACAGACCCGCGGCCCGCATGACTAGGCGTGGACA
DUS4L 2 OPRL1 4 AS UGA	GATCTGTCCACGCCTAGTCATGCGGGCCGCGGGTCTGTCC
DUS4L 2 OPRL1 4 S UGG	TCGAGGACAGACCCGCGGCCCGCATGGCTAGGCGTGGACA
DUS4L 2 OPRL1 4 AS UGG	GATCTGTCCACGCCTAGCCATGCGGGCCGCGGGTCTGTCC
DUS4L 3 OPRL1 3 S UGA	TCGAGGACAGACCATCGGCCCGCATGACTAGGCGTGGACA
DUS4L 3 OPRL1 3 AS UGA	GATCTGTCCACGCCTAGTCATGCGGGCCGATGGTCTGTCC
DUS4L 3 OPRL1 3 S UGG	TCGAGGACAGACCATCGGCCCGCATGGCTAGGCGTGGACA
DUS4L 3 OPRL1 3 AS UGG	GATCTGTCCACGCCTAGCCATGCGGGCCGATGGTCTGTCC
DUS4L 4 OPRL1 2 S UGA	TCGAGGACAGACCATTATCCCGCATGACTAGGCGTGGACA
DUS4L 4 OPRL1 2 AS UGA	GATCTGTCCACGCCTAGTCATGCGGGATAATGGTCTGTCC
DUS4L 4 OPRL1 2 S UGG	TCGAGGACAGACCATTATCCCGCATGGCTAGGCGTGGACA
DUS4L 4 OPRL1 2 AS UGG	GATCTGTCCACGCCTAGCCATGCGGGATAATGGTCTGTCC
DUS4L 5 OPRL1 1 S UGA	TCGAGGACAGACCATTATGGCGCATGACTAGGCGTGGACA
DUS4L 5 OPRL1 1 AS UGA	GATCTGTCCACGCCTAGTCATGCGCCATAATGGTCTGTCC
DUS4L 5 OPRL1 1 S UGG	TCGAGGACAGACCATTATGGCGCATGGCTAGGCGTGGACA
DUS4L 5 OPRL1 1 AS UGG	GATCTGTCCACGCCTAGCCATGCGCCATAATGGTCTGTCC
OPRL1 5 DUS4L 1 S UGA	TCGAGGACGGTACCGCGGCCCATTTGACTAGGCGTGGACA
OPRL1 5 DUS4L 1 AS UGA	GATCTGTCCACGCCTAGTCAAATGGGCCGCGGTACCGTCC
OPRL1 5 DUS4L 1 S UGG	TCGAGGACGGTACCGCGGCCCATTTGGCTAGGCGTGGACA
OPRL1 5 DUS4L 1 AS UGG	GATCTGTCCACGCCTAGCCAAATGGGCCGCGGTACCGTCC
OPRL1 4 DUS4L 2 S UGA	TCGAGGACGGTACCGCGGGGCATTTGACTAGGCGTGGACA
OPRL1 4 DUS4L 2 AS UGA	GATCTGTCCACGCCTAGTCAAATGCCCCGCGGTACCGTCC
OPRL1 4 DUS4L 2 S UGG	TCGAGGACGGTACCGCGGGGCATTTGGCTAGGCGTGGACA
OPRL1 4 DUS4L 2 AS UGG	GATCTGTCCACGCCTAGCCAAATGCCCCGCGGTACCGTCC
OPRL1 3 DUS4L 3 S UGA	TCGAGGACGGTACCGTATGGCATTTGACTAGGCGTGGACA
OPRL1 3 DUS4L 3 AS UGA	GATCTGTCCACGCCTAGTCAAATGCCATACGGTACCGTCC
OPRL1 3 DUS4L 3 S UGG	TCGAGGACGGTACCGTATGGCATTTGGCTAGGCGTGGACA
OPRL1 3 DUS4L 3 AS UGG	GATCTGTCCACGCCTAGCCAAATGCCATACGGTACCGTCC
OPRL1 2 DUS4L 4 S UGA	TCGAGGACGGTACATTATGGCATTTGACTAGGCGTGGACA
OPRL1 2 DUS4L 4 AS UGA	GATCTGTCCACGCCTAGTCAAATGCCATAATGTACCGTCC
OPRL1 2 DUS4L 4 S UGG	TCGAGGACGGTACATTATGGCATTTGGCTAGGCGTGGACA
OPRL1 2 DUS4L 4 AS UGG	GATCTGTCCACGCCTAGCCAAATGCCATAATGTACCGTCC
OPRL1 1 DUS4L 5 S UGA	TCGAGGACGGACCATTATGGCATTTGACTAGGCGTGGACA
OPRL1 1 DUS4L 5 AS UGA	GATCTGTCCACGCCTAGTCAAATGCCATAATGGTCCGTCC
OPRL1 1 DUS4L 5 S UGG	TCGAGGACGGACCATTATGGCATTTGGCTAGGCGTGGACA
OPRL1 1 DUS4L 5 AS UGG	GATCTGTCCACGCCTAGCCAAATGCCATAATGGTCCGTCC

## Sheet: Figure 2
Figure 2
Ala
OPRL1 GCA-GCG S	TCGAGGACGGTACCGCGGCCCGCGTGACTAGGCGTGGACA
OPRL1 GCA-GCG AS	GATCTGTCCACGCCTAGTCACGCGGGCCGCGGTACCGTCC
OPRL1 GCA-GCG UGG S	TCGAGGACGGTACCGCGGCCCGCGTGGCTAGGCGTGGACA
OPRL1 GCA-GCG UGG AS	GATCTGTCCACGCCTAGCCACGCGGGCCGCGGTACCGTCC
OPRL1 GCA-GCT S	TCGAGGACGGTACCGCGGCCCGCTTGACTAGGCGTGGACA
OPRL1 GCA-GCT AS	GATCTGTCCACGCCTAGTCAAGCGGGCCGCGGTACCGTCC
OPRL1 GCA-GCT UGG S	TCGAGGACGGTACCGCGGCCCGCTTGGCTAGGCGTGGACA
OPRL1 GCA-GCT UGG AS	GATCTGTCCACGCCTAGCCAAGCGGGCCGCGGTACCGTCC
OPRL1 GCA-GCC S	TCGAGGACGGTACCGCGGCCCGCCTGACTAGGCGTGGACA
OPRL1 GCA-GCC AS	GATCTGTCCACGCCTAGTCAGGCGGGCCGCGGTACCGTCC
OPRL1 GCA-GCC UGG S	TCGAGGACGGTACCGCGGCCCGCCTGGCTAGGCGTGGACA
OPRL1 GCA-GCC UGG AS	GATCTGTCCACGCCTAGCCAGGCGGGCCGCGGTACCGTCC
Ile
OPRL1 GCA-ATT S	TCGAGGACGGTACCGCGGCCCATTTGACTAGGCGTGGACA
OPRL1 GCA-ATT AS	GATCTGTCCACGCCTAGTCAAATGGGCCGCGGTACCGTCC
OPRL1 GCA-ATT UGG S	TCGAGGACGGTACCGCGGCCCATTTGGCTAGGCGTGGACA
OPRL1 GCA-ATT UGG AS	GATCTGTCCACGCCTAGCCAAATGGGCCGCGGTACCGTCC
OPRL1 GCA-ATC S	TCGAGGACGGTACCGCGGCCCATCTGACTAGGCGTGGACA
OPRL1 GCA-ATC AS	GATCTGTCCACGCCTAGTCAGATGGGCCGCGGTACCGTCC
OPRL1 GCA-ATC UGG S	TCGAGGACGGTACCGCGGCCCATCTGGCTAGGCGTGGACA
OPRL1 GCA-ATC UGG AS	GATCTGTCCACGCCTAGCCAGATGGGCCGCGGTACCGTCC
OPRL1 GCA-ATA S	TCGAGGACGGTACCGCGGCCCATATGACTAGGCGTGGACA
OPRL1 GCA-ATA AS	GATCTGTCCACGCCTAGTCATATGGGCCGCGGTACCGTCC
OPRL1 GCA-ATA UGG S	TCGAGGACGGTACCGCGGCCCATATGGCTAGGCGTGGACA
OPRL1 GCA-ATA UGG AS	GATCTGTCCACGCCTAGCCATATGGGCCGCGGTACCGTCC
Leu
OPRL1 GCA-TTA S	TCGAGGACGGTACCGCGGCCCTTATGACTAGGCGTGGACA
OPRL1 GCA-TTA AS	GATCTGTCCACGCCTAGTCATAAGGGCCGCGGTACCGTCC
OPRL1 GCA-TTA UGG S	TCGAGGACGGTACCGCGGCCCTTATGGCTAGGCGTGGACA
OPRL1 GCA-TTA UGG AS	GATCTGTCCACGCCTAGCCATAAGGGCCGCGGTACCGTCC
OPRL1 GCA-TTG S	TCGAGGACGGTACCGCGGCCCTTGTGACTAGGCGTGGACA
OPRL1 GCA-TTG AS	GATCTGTCCACGCCTAGTCACAAGGGCCGCGGTACCGTCC
OPRL1 GCA-TTG UGG S	TCGAGGACGGTACCGCGGCCCTTGTGGCTAGGCGTGGACA
OPRL1 GCA-TTG UGG AS	GATCTGTCCACGCCTAGCCACAAGGGCCGCGGTACCGTCC
OPRL1 GCA-CTA S	TCGAGGACGGTACCGCGGCCCCTATGACTAGGCGTGGACA
OPRL1 GCA-CTA AS	GATCTGTCCACGCCTAGTCATAGGGGCCGCGGTACCGTCC
OPRL1 GCA-CTA UGG S	TCGAGGACGGTACCGCGGCCCCTATGGCTAGGCGTGGACA
OPRL1 GCA-CTA UGG AS	GATCTGTCCACGCCTAGCCATAGGGGCCGCGGTACCGTCC
OPRL1 GCA-CTG S	TCGAGGACGGTACCGCGGCCCCTGTGACTAGGCGTGGACA
OPRL1 GCA-CTG AS	GATCTGTCCACGCCTAGTCACAGGGGCCGCGGTACCGTCC
OPRL1 GCA-CTG UGG S	TCGAGGACGGTACCGCGGCCCCTGTGGCTAGGCGTGGACA
OPRL1 GCA-CTG UGG AS	GATCTGTCCACGCCTAGCCACAGGGGCCGCGGTACCGTCC
OPRL1 GCA-CTC S	TCGAGGACGGTACCGCGGCCCCTCTGACTAGGCGTGGACA
OPRL1 GCA-CTC AS	GATCTGTCCACGCCTAGTCAGAGGGGCCGCGGTACCGTCC
OPRL1 GCA-CTC UGG S	TCGAGGACGGTACCGCGGCCCCTCTGGCTAGGCGTGGACA
OPRL1 GCA-CTC UGG AS	GATCTGTCCACGCCTAGCCAGAGGGGCCGCGGTACCGTCC
OPRL1 GCA-CTT S	TCGAGGACGGTACCGCGGCCCCTTTGACTAGGCGTGGACA
OPRL1 GCA-CTT AS	GATCTGTCCACGCCTAGTCAAAGGGGCCGCGGTACCGTCC
OPRL1 GCA-CTT UGG S	TCGAGGACGGTACCGCGGCCCCTTTGGCTAGGCGTGGACA
OPRL1 GCA-CTT UGG AS	GATCTGTCCACGCCTAGCCAAAGGGGCCGCGGTACCGTCC
Ser
OPRL1 GCA-TCA S	TCGAGGACGGTACCGCGGCCCTCATGACTAGGCGTGGACA
OPRL1 GCA-TCA AS	GATCTGTCCACGCCTAGTCATGAGGGCCGCGGTACCGTCC
OPRL1 GCA-TCA UGG S	TCGAGGACGGTACCGCGGCCCTCATGGCTAGGCGTGGACA
OPRL1 GCA-TCA UGG AS	GATCTGTCCACGCCTAGCCATGAGGGCCGCGGTACCGTCC
OPRL1 GCA-TCG S	TCGAGGACGGTACCGCGGCCCTCGTGACTAGGCGTGGACA
OPRL1 GCA-TCG AS	GATCTGTCCACGCCTAGTCACGAGGGCCGCGGTACCGTCC
OPRL1 GCA-TCG UGG S	TCGAGGACGGTACCGCGGCCCTCGTGGCTAGGCGTGGACA
OPRL1 GCA-TCG UGG AS	GATCTGTCCACGCCTAGCCACGAGGGCCGCGGTACCGTCC
OPRL1 GCA-TCC S	TCGAGGACGGTACCGCGGCCCTCCTGACTAGGCGTGGACA
OPRL1 GCA-TCC AS	GATCTGTCCACGCCTAGTCAGGAGGGCCGCGGTACCGTCC
OPRL1 GCA-TCC UGG S	TCGAGGACGGTACCGCGGCCCTCCTGGCTAGGCGTGGACA
OPRL1 GCA-TCC UGG AS	GATCTGTCCACGCCTAGCCAGGAGGGCCGCGGTACCGTCC
OPRL1 GCA-TCT S	TCGAGGACGGTACCGCGGCCCTCTTGACTAGGCGTGGACA
OPRL1 GCA-TCT AS	GATCTGTCCACGCCTAGTCAAGAGGGCCGCGGTACCGTCC
OPRL1 GCA-TCT UGG S	TCGAGGACGGTACCGCGGCCCTCTTGGCTAGGCGTGGACA
OPRL1 GCA-TCT UGG AS	GATCTGTCCACGCCTAGCCAAGAGGGCCGCGGTACCGTCC
OPRL1 GCA-AGC S	TCGAGGACGGTACCGCGGCCCAGCTGACTAGGCGTGGACA
OPRL1 GCA-AGC AS	GATCTGTCCACGCCTAGTCAGCTGGGCCGCGGTACCGTCC
OPRL1 GCA-AGC UGG S	TCGAGGACGGTACCGCGGCCCAGCTGGCTAGGCGTGGACA
OPRL1 GCA-AGC UGG AS	GATCTGTCCACGCCTAGCCAGCTGGGCCGCGGTACCGTCC
OPRL1 GCA-AGT S	TCGAGGACGGTACCGCGGCCCAGTTGACTAGGCGTGGACA
OPRL1 GCA-AGT AS	GATCTGTCCACGCCTAGTCAACTGGGCCGCGGTACCGTCC
OPRL1 GCA-AGT UGG S	TCGAGGACGGTACCGCGGCCCAGTTGGCTAGGCGTGGACA
OPRL1 GCA-AGT UGG AS	GATCTGTCCACGCCTAGCCAACTGGGCCGCGGTACCGTCC
Arg
OPRL1 GCA-AGA S	TCGAGGACGGTACCGCGGCCCAGATGACTAGGCGTGGACA
OPRL1 GCA-AGA AS	GATCTGTCCACGCCTAGTCATCTGGGCCGCGGTACCGTCC
OPRL1 GCA-AGA UGG S	TCGAGGACGGTACCGCGGCCCAGATGGCTAGGCGTGGACA
OPRL1 GCA-AGA UGG AS	GATCTGTCCACGCCTAGCCATCTGGGCCGCGGTACCGTCC
OPRL1 GCA-AGG S	TCGAGGACGGTACCGCGGCCCAGGTGACTAGGCGTGGACA
OPRL1 GCA-AGG AS	GATCTGTCCACGCCTAGTCACCTGGGCCGCGGTACCGTCC
OPRL1 GCA-AGG UGG S	TCGAGGACGGTACCGCGGCCCAGGTGGCTAGGCGTGGACA
OPRL1 GCA-AGG UGG AS	GATCTGTCCACGCCTAGCCACCTGGGCCGCGGTACCGTCC
OPRL1 GCA-CGA S	TCGAGGACGGTACCGCGGCCCCGATGACTAGGCGTGGACA
OPRL1 GCA-CGA AS	GATCTGTCCACGCCTAGTCATCGGGGCCGCGGTACCGTCC
OPRL1 GCA-CGA UGG S	TCGAGGACGGTACCGCGGCCCCGATGGCTAGGCGTGGACA
OPRL1 GCA-CGA UGG AS	GATCTGTCCACGCCTAGCCATCGGGGCCGCGGTACCGTCC
OPRL1 GCA-CGG S	TCGAGGACGGTACCGCGGCCCCGGTGACTAGGCGTGGACA
OPRL1 GCA-CGG AS	GATCTGTCCACGCCTAGTCACCGGGGCCGCGGTACCGTCC
OPRL1 GCA-CGG UGG S	TCGAGGACGGTACCGCGGCCCCGGTGGCTAGGCGTGGACA
OPRL1 GCA-CGG UGG AS	GATCTGTCCACGCCTAGCCACGGGGGCCGCGGTACCGTCC
OPRL1 GCA-CGC S	TCGAGGACGGTACCGCGGCCCCGCTGACTAGGCGTGGACA
OPRL1 GCA-CGC AS	GATCTGTCCACGCCTAGTCAGCGGGGCCGCGGTACCGTCC
OPRL1 GCA-CGC UGG S	TCGAGGACGGTACCGCGGCCCCGCTGGCTAGGCGTGGACA
OPRL1 GCA-CGC UGG AS	GATCTGTCCACGCCTAGCCAGCGGGGCCGCGGTACCGTCC
OPRL1 GCA-CGT S	TCGAGGACGGTACCGCGGCCCCGTTGACTAGGCGTGGACA
OPRL1 GCA-CGT AS	GATCTGTCCACGCCTAGTCAACGGGGCCGCGGTACCGTCC
OPRL1 GCA-CGT UGG S	TCGAGGACGGTACCGCGGCCCCGTTGGCTAGGCGTGGACA
OPRL1 GCA-CGT UGG AS	GATCTGTCCACGCCTAGCCAACGGGGCCGCGGTACCGTCC

## Sheet: Figure 4a
Figure 4a
OPRL1 +4 G-C UGA S 0 frame	TCGAGGACGGTACCGCGGCCCGCATGACTACGCGTGGACA
OPRL1 +4 G-C UGA AS 0 frame	GATCTGTCCACGCGTAGTCATGCGGGCCGCGGTACCGTCC
OPRL1 +4 G-C UGG S 0 frame	TCGAGGACGGTACCGCGGCCCGCATGGCTACGCGTGGACA
OPRL1 +4 G-C UGG AS 0 frame	GATCTGTCCACGCGTAGCCATGCGGGCCGCGGTACCGTCC
OPRL1 +4 G-C UGA S +1 frame	TCGAGGACGGTACCGCGGCCCGCATGACTACGCGTGGACCA
OPRL1 +4 G-C UGA AS +1 frame	GATCTGGTCCACGCGTAGTCATGCGGGCCGCGGTACCGTCC
OPRL1 +4 G-C UGA S -1 frame	TCGAGGACGGTACCGCGGCCCGCATGACTACGCGTGGACCCA
OPRL1 +4 G-C UGA AS -1 frame	GATCTGGGTCCACGCGTAGTCATGCGGGCCGCGGTACCGTCC
OPRL1 +4 G-C + GCA-GCG UGA S 0 frame	TCGAGGACGGTACCGCGGCCCGCGTGACTACGCGTGGACA
OPRL1 +4 G-C + GCA-GCG UGA AS 0 frame	GATCTGTCCACGCGTAGTCACGCGGGCCGCGGTACCGTCC
OPRL1 +4 G-C + GCA-GCG UGG S 0 frame	TCGAGGACGGTACCGCGGCCCGCGTGGCTACGCGTGGACA
OPRL1 +4 G-C + GCA-GCC UGG AS 0 frame	GATCTGTCCACGCGTAGCCACGCGGGCCGCGGTACCGTCC
OPRL1 +4 G-C + GCA-GCG UGA S +1 frame	TCGAGGACGGTACCGCGGCCCGCGTGACTACGCGTGGACCA
OPRL1 +4 G-C + GCA-GCG UGA AS +1 frame	GATCTGGTCCACGCGTAGTCACGCGGGCCGCGGTACCGTCC
OPRL1 +4 G-C + GCA-GCG UGA S -1 frame	TCGAGGACGGTACCGCGGCCCGCGTGACTACGCGTGGACCCA
OPRL1 +4 G-C + GCA-GCG UGA AS -1 frame	GATCTGGGTCCACGCGTAGTCACGCGGGCCGCGGTACCGTCC
OPRL1 +4 G-C + GCA-ATT UGA S 0 frame	TCGAGGACGGTACCGCGGCCCATTTGACTACGCGTGGACA
OPRL1 +4 G-C + GCA-ATT UGA AS 0 frame	GATCTGTCCACGCGTAGTCAAATGGGCCGCGGTACCGTCC
OPRL1 +4 G-C + GCA-ATT UGG S 0 frame	TCGAGGACGGTACCGCGGCCCATTTGGCTACGCGTGGACA
OPRL1 +4 G-C + GCA-ATT UGG AS 0 frame	GATCTGTCCACGCGTAGCCAAATGGGCCGCGGTACCGTCC
OPRL1 +4 G-C + GCA-ATT UGA S +1 frame	TCGAGGACGGTACCGCGGCCCATTTGACTACGCGTGGACCA
OPRL1 +4 G-C + GCA-ATT UGA AS +1 frame	GATCTGGTCCACGCGTAGTCAAATGGGCCGCGGTACCGTCC
OPRL1 +4 G-C + GCA-ATT UGA S -1 frame	TCGAGGACGGTACCGCGGCCCATTTGACTACGCGTGGACCCA
OPRL1 +4 G-C + GCA-ATT UGA AS -1 frame	GATCTGGGTCCACGCGTAGTCAAATGGGCCGCGGTACCGTCC
OPRL1 +4 G-C + GCA-TCC UGA S 0 frame	TCGAGGACGGTACCGCGGCCCTCCTGACTACGCGTGGACA
OPRL1 +4 G-C + GCA-TCC UGA AS 0 frame	GATCTGTCCACGCGTAGTCAGGAGGGCCGCGGTACCGTCC
OPRL1 +4 G-C + GCA-TCC UGG S 0 frame	TCGAGGACGGTACCGCGGCCCTCCTGGCTACGCGTGGACA
OPRL1 +4 G-C + GCA-TCC UGG AS 0 frame	GATCTGTCCACGCGTAGCCAGGAGGGCCGCGGTACCGTCC
OPRL1 +4 G-C + GCA-TCC UGA S +1 frame	TCGAGGACGGTACCGCGGCCCTCCTGACTACGCGTGGACCA
OPRL1 +4 G-C + GCA-TCC UGA AS +1 frame	GATCTGGTCCACGCGTAGTCAGGAGGGCCGCGGTACCGTCC
OPRL1 +4 G-C + GCA-TCC UGA S -1 frame	TCGAGGACGGTACCGCGGCCCTCCTGACTACGCGTGGACCCA
OPRL1 +4 G-C + GCA-TCC UGA AS -1 frame	GATCTGGGTCCACGCGTAGTCAGGAGGGCCGCGGTACCGTCC
OPRL1 +4 G-C + GCA-CTT UGA S 0 frame	TCGAGGACGGTACCGCGGCCCCTTTGACTACGCGTGGACA
OPRL1 +4 G-C + GCA-CTT UGA AS 0 frame	GATCTGTCCACGCGTAGTCAAAGGGGCCGCGGTACCGTCC
OPRL1 +4 G-C + GCA-CTT UGG S 0 frame	TCGAGGACGGTACCGCGGCCCCTTTGGCTACGCGTGGACA
OPRL1 +4 G-C + GCA-CTT UGG AS 0 frame	GATCTGTCCACGCGTAGCCAAAGGGGCCGCGGTACCGTCC
OPRL1 +4 G-C + GCA-CTT UGA S +1 frame	TCGAGGACGGTACCGCGGCCCCTTTGACTACGCGTGGACCA
OPRL1 +4 G-C + GCA-CTT UGA AS +1 frame	GATCTGGTCCACGCGTAGTCAAAGGGGCCGCGGTACCGTCC
OPRL1 +4 G-C + GCA-CTT UGA S -1 frame	TCGAGGACGGTACCGCGGCCCCTTTGACTACGCGTGGACCCA
OPRL1 +4 G-C + GCA-CTT UGA AS -1 frame	GATCTGGGTCCACGCGTAGTCAAAGGGGCCGCGGTACCGTCC
OPRL1 +4 G-C + GCA-AGC UGA S 0 frame	TCGAGGACGGTACCGCGGCCCAGCTGACTACGCGTGGACA
OPRL1 +4 G-C + GCA-AGC UGA AS 0 frame	GATCTGTCCACGCGTAGTCAGCTGGGCCGCGGTACCGTCC
OPRL1 +4 G-C + GCA-AGC UGG S 0 frame	TCGAGGACGGTACCGCGGCCCAGCTGGCTACGCGTGGACA
OPRL1 +4 G-C + GCA-AGC UGG AS 0 frame	GATCTGTCCACGCGTAGCCAGCTGGGCCGCGGTACCGTCC
OPRL1 +4 G-C + GCA-AGC UGA S +1 frame	TCGAGGACGGTACCGCGGCCCAGCTGACTACGCGTGGACCA
OPRL1 +4 G-C + GCA-AGC UGA AS +1 frame	GATCTGGTCCACGCGTAGTCAGCTGGGCCGCGGTACCGTCC
OPRL1 +4 G-C + GCA-AGC UGA S -1 frame	TCGAGGACGGTACCGCGGCCCAGCTGACTACGCGTGGACCCA
OPRL1 +4 G-C + GCA-AGC UGA AS -1 frame	GATCTGGGTCCACGCGTAGTCAGCTGGGCCGCGGTACCGTCC

## Sheet: Figure 4b + Supp Fig. 1
Figure 4b and Supplemental Figure 1
OAZ1 XhoI S	CCTACTCGAGACCGCTCCTAAGCCTGC
OAZ1 +1 frame BglII AS	TTATAGATCTTGAAAGATTGTGATCCCTCTG
OAZ1 0 frame BglII AS	TTATAGATCTGAAAGATTGTGATCCCTCTG
OAZ1 -1 frame BglII AS	TTATAGATCTTTGAAAGATTGTGATCCCTCTG
OAZ1 0 frame stops mutated in PK AS	ATTGTGATCCCTCTGACTGTTCCCTCGCCCACCTGGGATCTTGAGGGGTGGGTGAGGGGC
OAZ1 all P site changes S	TAACCCGGGTCCGGGGCCTCGGTGGTGC
OAZ1 P site TCC-GCA AS	TGGGTGAGGGGCATCATGCGCACCACCGAGGCCC
OAZ1 P site TCC-GCA IFC AS	TGGGTGAGGGGCATCTGCGCACCACCGAGGCCC
OAZ1 P site TCC-GCG AS	TGGGTGAGGGGCATCACGCGCACCACCGAGGCCC
OAZ1 P site TCC-GCG IFC AS	TGGGTGAGGGGCATCCGCGCACCACCGAGGCCC
OAZ1 P site TCC-ATT AS	TGGGTGAGGGGCATCAAATGCACCACCGAGGCCC
OAZ1 P site TCC-ATT IFC AS	TGGGTGAGGGGCATCAATGCACCACCGAGGCCC
OAZ1 P site TCC- CTT AS	TGGGTGAGGGGCATCAAAGGCACCACCGAGGCCC
OAZ1 P site TCC-CTT IFC AS	TGGGTGAGGGGCATCAAGGCACCACCGAGGCCC
OAZ1 P site TCC-AGC AS	TGGGTGAGGGGCATCAGCTGCACCACCGAGGCCC
OAZ1 P site TCC-AGC IFC AS	TGGGTGAGGGGCATCGCTGCACCACCGAGGCCC
OAZ1 GBlock	CCTACTCGAGACCGCTCCTAAGCCTGCACAGCCGCGGCGGCAGCAGCAGTGAGAGTTCCAGGGTCTCCCTCCACTGCTGTAGTAACCCGGGTCCGGGGCCTCGGTGGTGCTCCTGATGCCCCTCACCCACCCCTTAAGATCCCAGGTGGGCGAGGGAATAGTCAGAGGGATCACAATCTTTCAAGATCTATAA

## Sheet: Figure 5
Figure 5b
OAZ1 UGA_C AS	TGGGTGAGGGGCGTCAGGAGCACCACCGAGGCCC
OAZ1 UGG_C IFC AS	TGGGTGAGGGGCGTCGGAGCACCACCGAGGCCC
OAZ1 UGA_CUA AS	TGGGTGAGGGTAGTCAGGAGCACCACCGAGGCCC
OAZ1 UGA_CUA IFC AS	TGGGTGAGGGTAGTCGGAGCACCACCGAGGCCC
Figure 5c
OPRL1 +4 G-C UGA S 0 frame CUA-CGC	TCGAGGACGGTACCGCGGCCCGCATGACGCCGCGTGGACA
OPRL1 +4 G-C UGA AS 0 frame CUA-CGC	GATCTGTCCACGCGGCGTCATGCGGGCCGCGGTACCGTCC
OPRL1 +4 G-C UGA S 0 frame IFC CUA-CGC	TCGAGGACGGTACCGCGGCCCGCATGGCGCCGCGTGGACA
OPRL1 +4 G-C UGA AS 0 frame IFC CUA-CGC	GATCTGTCCACGCGGCGCCATGCGGGCCGCGGTACCGTCC
OPRL1 +4 G-C UGA S +1 frame CUA-CGC	TCGAGGACGGTACCGCGGCCCGCATGACGCCGCGTGGACCA
OPRL1 +4 G-C UGA AS +1 frame CUA-CGC	GATCTGGTCCACGCGGCGTCATGCGGGCCGCGGTACCGTCC
OPRL1 +4 G-C UGA S -1 frame CUA-CGC	TCGAGGACGGTACCGCGGCCCGCATGACGCCGCGTGGACCCA
OPRL1 +4 G-C UGA AS -1 frame CUA-CGC	GATCTGGGTCCACGCGGCGTCATGCGGGCCGCGGTACCGTCC
